# Supplementary material for: EDP2PDF: a computer program for extracting a pair distribution function from an electron diffraction pattern for the structural analysis of materials
Source: J Appl Crystallogr. 2023 May 31;56(Pt 3):889–902. doi: 10.1107/S1600576723004053 (PMC10241047; doi:10.1107/S1600576723004053)
Supplement: Supplementary file 1 [file j-56-00889-sup1.zip]

Archive with 1 entries (1 files):
- EDP2PDF-Ver 1.0 - Manual.pdf
